# Supplementary material for: ELISA Test Based on the Phenolic Glycolipid-I (PGL-I) of Mycobacterium leprae: A Reality of a Laboratory from a Non-Endemic Country
Source: Pathogens. 2022 Aug 9;11(8):894. doi: 10.3390/pathogens11080894 (PMC9415083; doi:10.3390/pathogens11080894)
Supplement: Supplementary file 1 [file pathogens-11-00894-s001.zip]

Archive with 2 entries (2 files):
- Supl-1-Pathogens-V2.xlsx
- Supplemental 2.pdf
