# Supplementary material for: ELISA Test Based on the Phenolic Glycolipid-I (PGL-I) of Mycobacterium leprae: A Reality of a Laboratory from a Non-Endemic Country
Source: Pathogens. 2022 Aug 9;11(8):894. doi: 10.3390/pathogens11080894 (PMC9415083; doi:10.3390/pathogens11080894)
Supplement: Supplementary file 1 [file pathogens-11-00894-s001.zip › Supl-1-Pathogens-V2.xlsx]

## Sheet: First set
ID	Status	Age	Sex	Origin	WHO classification	Ridley-Jopling classification	QTF-Gold	ELISA-PGL-I_B O.D. 405nm	ELISA-PGL-I_SD	ELISA-PGL-I_ CV%
1	Pos	N/A	N/A	Philippines	N/A	BL	N/A	0.667333	0.0162891	2.44092
2	Pos	N/A	N/A	Philippines	N/A	LL	N/A	0.603	0.042194	6.99735
3	Pos	N/A	N/A	Philippines	N/A	LL	N/A	0.31	0.0115326	3.72018
4	Neg	52	M	Italy	N/A	N/A	Neg	0.103333	0.0011547	1.11745
5	Pos	N/A	N/A	Philippines	N/A	BL	N/A	0.594667	0.0181475	3.05172
6	Neg	26	F	Italy	N/A	N/A	Neg	0.081	0.001	1.23457
7	Pos	N/A	N/A	Philippines	N/A	LL	N/A	0.488	0.00781025	1.60046
8	Neg	41	F	Italy	N/A	N/A	Neg	0.096	0.00264575	2.75599
9	Neg	37	F	Italy	N/A	N/A	Neg	0.100667	0.00321455	3.19326
10	Neg	52	F	Italy	N/A	N/A	Neg	0.088	0.00264575	3.00654
11	Neg	45	F	Italy	N/A	N/A	Neg	0.0973333	0.00057735	0.593168
12	Neg	50	F	Italy	N/A	N/A	Neg	0.084	0.00173205	2.06197
13	Neg	23	F	Italy	N/A	N/A	Neg	0.08	0.001	1.25
14	Pos	N/A	N/A	Philippines	N/A	LL	N/A	0.529667	0.0158219	2.98715
15	Neg	62	F	Italy	N/A	N/A	Neg	0.075	0	0
16	Neg	58	F	Italy	N/A	N/A	Neg	0.0916667	0.00152753	1.66639
17	Pos	N/A	N/A	Philippines	N/A	LL	N/A	0.587333	0.00896289	1.52603
18	Pos	N/A	N/A	Philippines	N/A	LL	N/A	0.44	0.00173205	0.393648
19	Pos	N/A	N/A	Philippines	N/A	BL	N/A	0.154667	0.00737111	4.76581
22	Neg	55	M	Italy	N/A	N/A	Neg	0.083	0.001	1.20482
23	Neg	36	F	Italy	N/A	N/A	Neg	0.0866667	0.0046188	5.32939
24	Neg	50	M	Italy	N/A	N/A	Neg	0.0803333	0.00152753	1.90148
25	Pos	N/A	N/A	Philippines	N/A	LL	N/A	0.811667	0.0198578	2.44655
26	Neg	52	M	Italy	N/A	N/A	Neg	0.0786667	0.00404145	5.13744
27	Pos	N/A	N/A	Philippines	N/A	BL	N/A	0.283333	0.0130512	4.6063
28	Pos	N/A	N/A	Philippines	N/A	LL	N/A	0.72	0.0145258	2.01748
29	Neg	27	F	Italy	N/A	N/A	Neg	0.0986667	0.00305505	3.09633
30	Pos	N/A	N/A	Philippines	N/A	LL	N/A	0.548667	0.0080829	1.47319
31	Pos	N/A	N/A	Philippines	N/A	LL	N/A	0.345333	0.0120554	3.49095
32	Neg	26	F	Italy	N/A	N/A	Neg	0.130333	0.00351188	2.69454
33	Neg	41	M	Italy	N/A	N/A	Neg	0.0843333	0.00378594	4.48926
34	Neg	53	M	Italy	N/A	N/A	Neg	0.0703333	0.00152753	2.17184
35	Pos	N/A	N/A	Philippines	N/A	BL	N/A	0.096	0.00264575	2.75599
36	Pos	N/A	N/A	Philippines	N/A	LL	N/A	0.465	0.006245	1.34301
37	Neg	58	F	Italy	N/A	N/A	Neg	0.106	0.002	1.88679
38	Pos	N/A	N/A	Philippines	N/A	LL	N/A	0.371333	0.00585947	1.57795
39	Pos	N/A	N/A	Philippines	N/A	LL	N/A	0.416333	0.0107858	2.59066
40	Pos	N/A	N/A	Philippines	N/A	BL	N/A	0.475667	0.0051316	1.07882
41	Pos	N/A	N/A	Philippines	N/A	LL	N/A	0.207667	0.0106927	5.14896
42	Neg	30	M	Italy	N/A	N/A	Neg	0.079	0.001	1.26582
43	Pos	N/A	N/A	Philippines	N/A	LL	N/A	0.704667	0.00832666	1.18165
44	Pos	N/A	N/A	Philippines	N/A	BL	N/A	0.202	0.00793725	3.92933
45	Neg	34	M	Italy	N/A	N/A	Neg	0.139667	0.00472582	3.38364
46	Neg	35	F	Italy	N/A	N/A	Neg	0.129333	0.00251661	1.94583
47	Neg	29	F	Italy	N/A	N/A	Neg	0.119667	0.00602771	5.03709
49	Neg	55	M	Italy	N/A	N/A	Neg	0.0743333	0.00208167	2.80045
50	Neg	29	F	Italy	N/A	N/A	Neg	0.0826667	0.00057735	0.698408
51	Pos	N/A	N/A	Philippines	N/A	BL	N/A	0.162667	0.00321455	1.97616
52	Pos	N/A	N/A	Philippines	N/A	LL	N/A	0.692667	0.0102632	1.48169
53	Neg	36	F	Italy	N/A	N/A	Neg	0.0896667	0.00152753	1.70356
54	Neg	32	M	Italy	N/A	N/A	Neg	0.102667	0.00057735	0.562354
55	Pos	N/A	N/A	Philippines	N/A	LL	N/A	0.272333	0.0135769	4.98541
56	Pos	N/A	N/A	Philippines	N/A	LL	N/A	0.250667	0.00321455	1.2824
57	Neg	32	F	Italy	N/A	N/A	Neg	0.0896667	0.00208167	2.32156
58	Pos	N/A	N/A	Philippines	N/A	LL	N/A	0.645667	0.00493288	0.763998
59	Pos	N/A	N/A	Philippines	N/A	LL	N/A	0.831333	0.00251661	0.30272
60	Neg	26	M	Italy	N/A	N/A	Neg	0.092	0.00173205	1.88266
61	Pos	N/A	N/A	Philippines	N/A	BL	N/A	0.56	0.00754983	1.34818
62	Neg	27	M	Italy	N/A	N/A	Neg	0.0906667	0.0011547	1.27357
63	Pos	N/A	N/A	Philippines	N/A	BL	N/A	0.440333	0.00814453	1.84963
64	Neg	54	F	Italy	N/A	N/A	Neg	0.088	0.001	1.13636
65	Neg	32	M	Italy	N/A	N/A	Neg	0.0933333	0.00152753	1.63663
66	Pos	N/A	N/A	Philippines	N/A	LL	N/A	0.377	0.0108167	2.86914
67	Neg	51	F	Italy	N/A	N/A	Neg	0.09	1.69967e-17	1.88853e-14
69	Pos	N/A	N/A	Philippines	N/A	LL	N/A	0.763667	0.00971253	1.27183
70	Neg	48	F	Italy	N/A	N/A	Neg	0.086	0.001	1.16279
71	Neg	49	F	Italy	N/A	N/A	Neg	0.0846667	0.00208167	2.45866
72	Pos	N/A	N/A	Philippines	N/A	BL	N/A	0.584667	0.0137961	2.35966
73	Pos	N/A	N/A	Philippines	N/A	LL	N/A	0.716667	0.0251661	3.51155
74	Pos	N/A	N/A	Philippines	N/A	LL	N/A	1.02267	0.016563	1.61959
75	Pos	N/A	N/A	Philippines	N/A	LL	N/A	0.323667	0.00945163	2.92017
76	Neg	29	M	Italy	N/A	N/A	Neg	0.075	0	0
77	Neg	31	M	Italy	N/A	N/A	Neg	0.0856667	0.0011547	1.3479
78	Neg	45	F	Italy	N/A	N/A	Neg	0.130667	0.00305505	2.33805
80	Neg	30	M	Italy	N/A	N/A	Neg	0.129	0.00264575	2.05097
81	Pos	N/A	N/A	Philippines	N/A	LL	N/A	0.429667	0.00152753	0.355514
82	Pos	N/A	N/A	Philippines	N/A	LL	N/A	0.808	0.0288271	3.56771
83	Pos	N/A	N/A	Philippines	N/A	LL	N/A	0.421667	0.00493288	1.16985

## Sheet: Second set
ID	Status	Age	Sex	Origin	WHO classification	Ridley-Jopling classification	IB	QTF-Gold	ELISA-PGL-I_O.D. 405nm	ELISA-PGL-I_SD	ELISA-PGL-I_CV%	ELISA-PGL-I_Normalized results	Op2 - ELISA-PGL-I_O.D. 405nm	Op2 - ELISA-PGL-I_SD	Op2 - ELISA-PGL-I_ CV%	Op2 - ELISA-PGL-I_ Normalized results.
1	Lep	36	N/A	Guinea	MB	BL	0.5+	N/A	0.0926667	0.00321455	3.46894	0.629529	N/A	N/A	N/A	N/A
2	Tbc	38	F	Italy	N/A	N/A	N/A	N/A	0.109	0.00264575	2.42729	0.740489	N/A	N/A	N/A	N/A
3	Lep	30	N/A	Sri Lanka	MB	BB	0.33+	N/A	0.122667	0.00814453	6.63956	0.833333	N/A	N/A	N/A	N/A
4	Lep	33	N/A	Cuba	PB	PNL	0.14+	N/A	0.554667	0.0085049	1.53334	3.76812	N/A	N/A	N/A	N/A
5	Lep	17	N/A	Brazil	MB	LL	4.5+	N/A	0.0883333	0.00251661	2.84899	0.600091	N/A	N/A	N/A	N/A
6	Lep	39	N/A	Bolivia	MB	BL	4+	N/A	0.354	0.0217025	6.13066	2.40489	N/A	N/A	N/A	N/A
7	Lep	28	N/A	Bangladesh	MB	BL	1.33+	N/A	0.559333	0.023029	4.11722	3.79982	N/A	N/A	N/A	N/A
8	Lep	29	N/A	Brazil	MB	LL	N/A	N/A	0.250667	0.0124231	4.95602	1.7029	N/A	N/A	N/A	N/A
9	Tbc	38	F	Republic of serbia	N/A	N/A	N/A	POS	0.583667	0.0156312	2.6781	3.96513	N/A	N/A	N/A	N/A
10	Tbc	38	F	Sri Lanka	N/A	N/A	N/A	POS	0.0726667	0.00057735	0.794519	0.493659	N/A	N/A	N/A	N/A
11	Lep	50	N/A	Philippines	MB	BL	0.8+	N/A	0.101667	0.00152753	1.50248	0.69067	N/A	N/A	N/A	N/A
12	Lep	44	N/A	Brazil	PB	BT	N/A	N/A	0.109	0	0	0.740489	N/A	N/A	N/A	N/A
13	Lep	22	N/A	Brazil	MB	BL	1.5+	N/A	0.438	0.0265141	6.05346	2.97554	N/A	N/A	N/A	N/A
14	Lep	56	N/A	Philippines	MB	BL	0.25+	N/A	0.209	0.0108167	5.17543	1.41984	N/A	N/A	N/A	N/A
15	Lep	28	N/A	Brazil	PB	BT	N/A	N/A	0.0976667	0.00152753	1.56402	0.663496	N/A	N/A	N/A	N/A
16	Tbc	93	M	Italy	N/A	N/A	N/A	POS	0.106333	0.00251661	2.36672	0.722373	N/A	N/A	N/A	N/A
17	Lep	35	N/A	Nigeria	MB	LL	4.17+	N/A	0.45	0.00953939	2.11986	3.05707	N/A	N/A	N/A	N/A
18	Tbc	66	F	Republic of Macedonia	N/A	N/A	N/A	N/A	0.106	0.00264575	2.49599	0.720109	N/A	N/A	N/A	N/A
19	Lep	42	N/A	Philippines	MB	LL	4.5+	N/A	0.321667	0.0188237	5.85194	2.18524	N/A	N/A	N/A	N/A
22	Tbc	18	M	Nigeria	N/A	N/A	N/A	N/A	0.0876667	0.0011547	1.31715	0.595562	N/A	N/A	N/A	N/A
23	Lep	32	F	Sri Lanka	Household Contact	Household Contact	N/A	N/A	0.108667	0.00321455	2.95818	0.738225	N/A	N/A	N/A	N/A
24	Lep	32	N/A	India	MB	BL	4+	N/A	0.117667	0.00493288	4.19225	0.799366	N/A	N/A	N/A	N/A
25	Tbc	25	F	Sudan	N/A	N/A	N/A	N/A	0.0923333	0.00208167	2.25451	0.627264	N/A	N/A	N/A	N/A
26	Lep	38	N/A	Cuba	MB	LL	0	N/A	0.133667	0.00057735	0.431933	0.908062	N/A	N/A	N/A	N/A
27	Lep	28	N/A	Sri Lanka	N/A	N/A	N/A	N/A	0.147	0.00141421	0.96205	0.998641	N/A	N/A	N/A	N/A
28	Lep	39	N/A	Brazil	MB	BB	4.2+	N/A	0.0843333	0.00057735	0.684605	0.572917	N/A	N/A	N/A	N/A
29	Tbc	17	M	Italy	N/A	N/A	N/A	N/A	0.095	0.00360555	3.79532	0.64538	N/A	N/A	N/A	N/A
30	Tbc	55	M	Nigeria	N/A	N/A	N/A	POS	0.08	0.001	1.25	0.543478	N/A	N/A	N/A	N/A
31	Tbc	23	M	Nigeria	N/A	N/A	N/A	N/A	0.076	0.002	2.63158	0.516304	N/A	N/A	N/A	N/A
32	Lep	45	M	Italy	N/A	LL	N/A	NEG	0.224667	0.00723418	3.21996	1.52627	0.287667	0.00650641	2.26179	1.95426
33	Tbc	37	M	Morocco	N/A	N/A	N/A	N/A	0.189667	0.00950438	5.0111	1.2885	0.257333	0.00814453	3.16497	1.74819
34	Lep	22	N/A	Ghana	PB	BT	0.33+	N/A	0.561667	0.0245425	4.36958	3.81567	0.812333	0.0237136	2.91919	5.51857
35	Lep	40	N/A	India	MB	BB	N/A	N/A	0.151333	0.00152753	1.00938	1.02808	0.192667	0.00152753	0.792833	1.30888
36	Lep	46	N/A	Brazil	PB	BT	0	N/A	0.153667	0.0046188	3.00573	1.04393	0.211333	0.0083865	3.96837	1.43569
37	Tbc	39	M	Morocco	N/A	N/A	N/A	N/A	0.0773333	0.010116	13.081	0.525362	0.084	0.001	1.19048	0.570652
38	Lep	45	F	Italy	Household Contact	Household Contact	N/A	N/A	0.11	0.00264575	2.40523	0.747283	0.141667	0.00550757	3.8877	0.962409
39	Lep	40	N/A	Sri Lanka	PB	TT	N/A	N/A	0.140333	0.00305505	2.177	0.953351	0.187	0.005	2.6738	1.27038
40	Tbc	47	F	Unknown	N/A	N/A	N/A	POS	0.0806667	0.00152753	1.89363	0.548007	0.099	0.001	1.0101	0.672554
41	Tbc	21	M	Ivory Cost	N/A	N/A	N/A	POS	0.0793333	0.0023094	2.91101	0.538949	0.0926667	0.00057735	0.62304	0.629529
42	Tbc	41	M	India	N/A	N/A	N/A	POS	0.0956667	0.00416333	4.35191	0.649909	0.109	0.00264575	2.42729	0.740489
43	Lep	16	M	Bangladesh	Household Contact	Household Contact	N/A	N/A	0.0796667	0.00208167	2.61297	0.541214	0.0966667	0.0011547	1.19452	0.656703
44	Lep	30	N/A	Nigeria	MB	LL	0	N/A	0.527	0.0216564	4.10938	3.58016	0.755667	0.0402782	5.33015	5.13361
45	Tbc	82	F	Italy	N/A	N/A	N/A	N/A	0.086	1.69967e-17	1.97637e-14	0.584239	0.103333	0.00305505	2.9565	0.701993
46	Lep	37	M	Italy	Suspected	Suspected	N/A	NEG	0.071	0.00173205	2.43951	0.482337	0.077	0	0	0.523098
47	Lep	31	N/A	Sri Lanka	PB	BL	3.17+	N/A	0.558333	0.0395264	7.07935	3.79303	0.812	0.0296985	3.65745	5.5163
48	Lep	37	N/A	Italy	N/A	N/A	N/A	N/A	0.138	0.007	5.07246	0.9375	0.157667	0.00321455	2.03883	1.07111
49	Tbc	28	M	Gambia	N/A	N/A	N/A	POS	0.115	0.00264575	2.30065	0.78125	0.168	0.00264575	1.57485	1.1413
50	Tbc	49	M	Nigeria	N/A	N/A	N/A	N/A	0.122	0.0113578	9.30969	0.828804	0.153	0.00360555	2.35657	1.0394
51	Lep	32	N/A	Brazil	MB	BL	N/A	N/A	0.0863333	0.0011547	1.33749	0.586504	0.0983333	0.00057735	0.587136	0.668025
52	Tbc	35	F	Morocco	N/A	N/A	N/A	POS	0.203667	0.00814453	3.99895	1.38361	0.260667	0.0116762	4.47936	1.77083
53	Tbc	32	M	Nigeria	N/A	N/A	N/A	N/A	0.0786667	0.00057735	0.73392	0.53442	0.097	0.001	1.03093	0.658967
54	Lep	46	M	Bangladesh	MB	BL	N/A	N/A	0.113333	0.00057735	0.509427	0.769928	0.149667	0.00251661	1.68148	1.01676
55	Lep	73	N/A	Italy	MB	LL	6+	N/A	0.800667	0.0472582	5.90235	5.43931	1.23633	0.0513258	4.15145	8.399
56	Lep	31	N/A	Egypt	MB	LL	4.5+	N/A	0.271333	0.00896289	3.30328	1.8433	0.377667	0.00585947	1.55149	2.56567
57	Tbc	22	M	Gambia	N/A	N/A	N/A	N/A	0.152	0.00264575	1.74063	1.03261	0.24	0.005	2.08333	1.63043
58	Lep	34	N/A	Brazil	PB	BT	N/A	N/A	0.1385	0.00353553	2.55273	0.940897	0.1905	0.00353553	1.85592	1.29416
59	Lep	9	F	Italy	Household Contact	Household Contact	N/A	N/A	0.0756667	0.0011547	1.52604	0.51404	0.0883333	0.00321455	3.63911	0.600091
60	Lep	31	N/A	Senegal	MB	LL	4.7+	N/A	0.164	0.00556776	3.39498	1.11413	0.225	0.00793725	3.52767	1.52853
61	Lep	38	N/A	India	MB	BB	0.57+	N/A	0.378	0.0236432	6.25481	2.56793	0.63	0.0180278	2.86155	4.27989
62	Tbc	56	F	Morocco	N/A	N/A	N/A	N/A	0.0816667	0.00635085	7.77655	0.554801	0.0906667	0.00208167	2.29596	0.615942
63	Lep	35	N/A	Brazil	PB	I	4.67+	N/A	0.0796667	0.00251661	3.15893	0.541214	0.0843333	0.00152753	1.81129	0.572917
64	Tbc	20	M	Morocco	N/A	N/A	N/A	N/A	0.165667	0.0046188	2.78801	1.12545	0.181	0.00556776	3.07611	1.22962
65	Tbc	82	F	Italy	N/A	N/A	N/A	POS	0.0873333	0.00208167	2.38359	0.593297	0.0906667	0.00208167	2.29596	0.615942
66	Tbc	22	F	Italy	N/A	N/A	N/A	N/A	0.0983333	0.00351188	3.57141	0.668025	0.107	0.002	1.86916	0.726902
67	Lep	37	F	Bangladesh	Household Contact	Household Contact	N/A	N/A	0.0803333	0.00208167	2.59129	0.545743	0.0856667	0.00251661	2.93768	0.581975
68	Tbc	23	M	Gambia	N/A	N/A	N/A	POS	0.132	0.002	1.51515	0.896739	0.133	0.002	1.50376	0.903533
69	Tbc	23	M	Romania	N/A	N/A	N/A	N/A	0.134333	0.00321455	2.39297	0.912591	0.139667	0.00288675	2.06689	0.948822
70	Lep	24	M	Pakistan	Suspected	Suspected	N/A	N/A	0.0883333	0.00208167	2.3566	0.600091	0.0853333	0.00404145	4.73608	0.57971
71	Tbc	21	M	Benin	N/A	N/A	N/A	POS	0.08	0.002	2.5	0.543478	0.0753333	0.00152753	2.02769	0.511775
72	Tbc	37	F	Morocco	N/A	N/A	N/A	N/A	0.100333	0.00208167	2.07475	0.681612	0.091	0.001	1.0989	0.618207
73	Tbc	72	M	Morocco	N/A	N/A	N/A	NEG	0.0773333	0.00057735	0.746574	0.525362	0.0773333	0.0046188	5.97259	0.525362
74	Tbc	29	F	Moldova	N/A	N/A	N/A	N/A	0.232667	0.00152753	0.656529	1.58062	0.258667	0.00493288	1.90704	1.75725
75	Tbc	26	F	Republic of Macenodia	N/A	N/A	N/A	POS	0.255	0.0072111	2.82788	1.73234	0.275667	0.0152753	5.5412	1.87274
76	Tbc	70	F	Romania	N/A	N/A	N/A	N/A	0.173667	0.0064291	3.70198	1.1798	0.184333	0.00680686	3.69269	1.25226
77	Tbc	18	F	Italy	N/A	N/A	N/A	N/A	0.135667	0.00152753	1.12594	0.921649	0.174	0.0141067	8.10732	1.18207
78	Tbc	20	M	Ivory Cost	N/A	N/A	N/A	NEG	0.08	0.00173205	2.16506	0.543478	0.0846667	0.00152753	1.80416	0.575181
79	Tbc	44	M	Romania	N/A	N/A	N/A	N/A	0.147667	0.00351188	2.37825	1.00317	0.144333	0.00208167	1.44226	0.980525
80	Tbc	87	F	Italy	N/A	N/A	N/A	N/A	0.135333	0.00208167	1.53818	0.919384	0.144667	0.0023094	1.59636	0.98279
81	Tbc	26	M	Nigeria	N/A	N/A	N/A	N/A	0.074	0	0	0.502717	0.078	0.00608276	7.79841	0.529891
82	Lep	23	N/A	India	MB	LL	4.2+	N/A	0.118333	0.00208167	1.75915	0.803895	0.118667	0.0023094	1.94612	0.806159
83	Lep	44	N/A	Guinea	MB	BB	0	N/A	0.215	0.0108167	5.031	1.4606	0.166667	0.0064291	3.85746	1.13225
84	Lep	37	N/A	Nigeria	MB	BL	3.0+	N/A	0.746333	0.028589	3.8306	5.0702	0.823667	0.0342685	4.16049	5.59556
85	Lep	28	F	Brazil	MB	BT	N/A	NEG	0.103667	0.0011547	1.11386	0.704257	0.113333	0.00152753	1.34782	0.769928
86	Tbc	22	M	Togo	N/A	N/A	N/A	POS	0.117333	0.00321455	2.73967	0.797101	0.128667	0.00321455	2.49836	0.874094
87	Lep	38	N/A	Philippines	MB	BL	4+	N/A	0.0953333	0.00305505	3.2046	0.647645	0.0966667	0.00152753	1.5802	0.656703
88	Lep	8	F	Sri Lanka	Household Contact	Household Contact	N/A	N/A	0.116333	0.00057735	0.49629	0.790308	0.128	0.001	0.78125	0.869565
89	Lep	59	N/A	Italy	MB	LL	5+	N/A	0.625	0.0268701	4.29921	4.24592	0.662	0.0282843	4.27255	4.49728
90	Lep	9	M	Italy	Household Contact	Household Contact	N/A	N/A	0.0803333	0.00057735	0.718693	0.545743	0.068	0.00173205	2.54713	0.461957
91	Lep	42	N/A	Marocco	PB	BT	N/A	N/A	0.601667	0.0292973	4.86936	4.08741	0.107	0.003	2.80374	0.726902
92	Tbc	38	F	Romania	N/A	N/A	N/A	POS	0.242	0.00608276	2.51354	1.64402	0.272	0.007	2.57353	1.84783

## Sheet: Legend
WHO Classification
PB	Paucibacillary	< 5 skin lesions, SSS all negative
MB	Multibacillary	> 6 skin lesions, SSS positive
Ridley Jopling classification
TT	Tubercoloid leprosy
BT	Borderline tubercoloid leprosy
BB	Mid-borderline leprosy
BL	Borderline lepromatous leprosy
LL	Lepromatous leprosy
I	Intermediate leprosy
PNL	Pure neuritic leprosy
N/A	Not available
Sex			ELISA-PGL-I_Normalized results or Op2-ELISA-PGL-I_Normalized results
N/A	Not Available
F	Femenine
M	Masculine
Status			≥ 1.000	Positive
Lep	Leprosy		< 1.000	Negative
Tbc	Tuberculosis		Op2 : Second Operator
Pos	Positive		N/A: Not Available
Neg	Negative
			ELISA-PGL-I_O.D. 405nm/SD/CV% or Op2-ELISA-PGL-I_O.D. 405nm/SD/CV%
QTF-Gold
Pos	Positive
Neg	Negative		Op2 : Second Operator
N/A	Not Available		N/A: Not Available
